# Supplementary material for: First Synthesis of Ergotamine-13CD3 and Ergotaminine-13CD3 from Unlabeled Ergotamine
Source: Toxins (Basel). 2024 Apr 20;16(4):199. doi: 10.3390/toxins16040199 (PMC11053779; doi:10.3390/toxins16040199)
Supplement: Supplementary file 1 [file toxins-16-00199-s001.zip]

Archive with 1 entries (1 files):
- toxins-2959457-supplementary.pdf
